# Supplementary material for: Biodegradation of L-Valine Alkyl Ester Ibuprofenates by Bacterial Cultures
Source: Materials (Basel). 2021 Jun 9;14(12):3180. doi: 10.3390/ma14123180 (PMC8228323; doi:10.3390/ma14123180)
Supplement: Supplementary file 1 [file materials-14-03180-s001.zip]

Archive with 1 entries (1 files):
- materials-1234159-supplementary.pdf
